# Supplementary material for: New Canary Islands Roman mediated settlement hypothesis deduced from coalescence ages of curated maternal indigenous lineages
Source: Sci Rep. 2024 May 15;14:11150. doi: 10.1038/s41598-024-61731-x (PMC11096394; doi:10.1038/s41598-024-61731-x)
Supplement: Supplementary file 3 — Supplementary Tables. [file 41598_2024_61731_MOESM3_ESM.xlsx]

## Sheet: TableS1
Supplementary table 1. Indigenous mtDNA haplotypes detected in the Canary Islands and their continental matches. Numbers mean both matches and references in Supplementary bibliography. Haplotypes are represented as HVSI nucleotide variants in the 16000 to 16400 range minus 16000. Haplotypes marked with an asterisk are possibly contaminated or incomplete. Indigenous haplotypes with exclusive match…
Haplotype	Haplogroup	LZ	FU	GC	TF	LG	LP	EH	CH	CP	NWA	NA	IP	FR	IT	Other
Sample		7	13	89	58	64	35	70	161	1699	1546	1700	5573	1088	4299
Haplotypes		5	6	38	26	18	21	6	61	451	42	35	51	36	46
rCRS	H2a	1	1	2	3	4	5	3	61	59	6	7	8	9	10
rCRS (13934)	H1e1a9		1	1						59					40	Sardinia (52)
067	HV1				3	3					11	12	37		10
086	H1			1							6	20	14	9	10
126	H3r	1							61		72		14	9	35	Morocco (72)
172	H1					3				59	16	18	17	48	10
189	H1			3	3	3	5		61		16	7	14	9	10
213	H/HV/U/R			3							21	12	45	48	26
218	H1						5			59	11		14	9	19
223	H1				3							19	29	9	24
239	H1			1					60		72		14	9	10	Morocco (72)
260	H1cf			1	1	4	1	1	61	59	6	15	13	9	10
265	H/HV/U/R			1							16		14	9	24
278	H1ao		1	1	3				60		11	20	14	9	10	Uruguay (60)
290	H						5		61	59	6	23	14		10
291	H13a1b				1					59	21	22	14	9	19
292	H1				3		5	3	61				8	9
302**	H1					3								9	19
304	H5a			1					60		16	34	35	9	24	Uruguay (60)
311	H1				3	3	5	3	61		16	19	37	9	19
316	H1bw						5		61				13		10
362	H4a1e	1		1					61		6	19	8	9	24	Sicily (77);Egypt (78)
172 278	H1			1							16		51
145 213*	H/HV/U/R			3												Syria (78)
192 260	H3v						5			59						Chile (67)
260 278	H1cf						5									Yemen (62)
316	HV			1												Iran (38)
189 316**	HV				3										73	Iran (38)
298	HV0				3	3				59	6	22	35	9	24
126 362	R0a				3				60		23	12	45	9	10	Uruguay (60)
129 294**	H/HV/U/R			1										9		Frisian (63)
069**	J1c3				2								13		19
069 126	J2a2d1				2	1	1			59	23	25	8	9	24	Brazil (51)
069 126 311	J2a2d1						1			59	11		13		52
069 126 278 366	J1c2e2				3					59			8	9
126 294	T2e			1							11	19	37	9	24
126 292 294 (399)	T2c1d3		1	1	1		5			59	11	39	37	9	24
092 126 292 294	T2c1d3			1						59	11
126 224 292 294	T2c1d3				3											Romania (58)
126 255 292 294 *	T2c1d3		1
126 292 294 362	T2c1d3			1												Iraq (57)
126 154 163 186 189 294	T1a			1								53
126 163 186 189 294	T1a						5			59	6	22	8	48	24
126 241 294 296 304	T2b			1						59	6		46		47
270	U5			1						59	23	19	37	9	24
189 270	U5b1			1						59	6	7	29	9	24
189 192 270	U5b1	1								59	23		8	9	52
270 294**	U5a2a			1									41
093 192 256 270 362*	U5a1b4							3		59			68	9
239 278*	U6a			1
172 189 219 239 278	U6a1a1	1		1	1					59	30	31	32		33
172 219 221 224 278*	U6a			1
172 189 219 278	U6a			1	3					59	6	19	50	48	10
172 219 278	U6a7			1						59	6	19	32		24
163 172 219 311	U6b1a			1	2	1	5			59
048 163 172 219 311	U6b1a					4				59
092 163 172 219 311	U6b1a					4				59
169 172 189	U6c1			1							6	34	45	44
129 169 172 189	U6c1		1	1						59	42	54	43		43
129 169 172 189 213*	U6c			1
309 318T**	U7							3					29		24
224 311	K			1		4				59	6	34	19	9	24
189 224 311	K2a8				3		5			59	33	28	27	9	10
224 235 311	K2a5a1			1							21		29
145 176G 223 297 311	N1b1a7					3										Armenia (44)
223 292 295	W1e1						5		61				35		10
189 223 278	X3a			1		4	5			59	11	19	8	9	24
111 189 223 278**	X3a						1						13
129 185 189 223 249 311	M1			1						59	6	12	8		33
124 223 257	L3d				3					59	55					AfricanAmerican (76)
124 223 256 311	L3d1b3a					4				59	6		19
126 223 262 320*	L3e2b			1
081 093 175 223 278 320	L3				3											Sao Tomé (69)
223 278 311 362	L3b1a12			2					1	59						Dominican (44)
223 278 311 355 362*	L3b1a12			1
223 278 390	L2				3		5				6	19
223 239 278 292*	L2e				3							54
111A 145 184 223 239 278 292 311 355 390 (399 400)	L2e				3											Senegal (6)
126 187 189 223 264 270 278 311	L1b						5			29	6	34		9
126 187 189 223 264 270 278 293 311	L1b1a					4			60	59	6	22	35		24	Uruguay (60)
126 145 187 189 223 264 270 278 293 311	L1b1a			1						59	11		49

## Sheet: TableS2
Table S2: Binary matrix indicating presence (1) or absence (0) of the indigenous haplotypes in each island and continental region analyzed. Abbreviations as in Table S1.
Haplogroup	LZ	FU	GC	TF	LG	LP	EH	NWA	NA	IP	FR	IT
H2a	1	1	1	1	1	1	1	1	1	1	1	1
H1e1a9	0	1	1	0	0	0	0	0	0	0	0	1
HV1	0	0	0	1	1	0	0	1	1	1	0	1
H1	0	0	1	0	0	0	0	1	1	1	1	1
H1r	1	0	0	0	0	0	0	0	0	1	1	1
H1	0	0	0	0	1	0	0	1	1	1	1	1
H1	0	0	1	1	1	1	0	1	1	1	1	1
H/HV/U/R	0	0	1	0	0	0	0	1	1	1	1	1
H1	0	0	0	0	0	1	0	1	0	1	1	1
H1	0	0	0	1	0	0	0	0	1	1	1	1
H1	0	0	1	0	0	0	0	0	0	1	1	1
H1cf	0	0	1	1	1	1	1	1	1	1	1	1
H/HV/U/R	0	0	1	0	0	0	0	1	0	1	1	1
H1ao	0	1	1	1	0	0	0	1	1	1	1	1
H	0	0	0	0	0	1	0	1	1	1	0	1
H	0	0	0	1	0	0	0	1	1	1	1	1
H1	0	0	0	1	0	1	1	0	0	1	1	0
H/HV/U/R	0	0	0	0	1	0	0	0	0	0	1	1
H5a	0	0	1	0	0	0	0	1	1	1	1	1
H1	0	0	0	1	1	1	1	1	1	1	1	1
H1bw	0	0	0	0	0	1	0	0	0	1	0	1
H4a1e	1	0	1	0	0	0	0	1	1	1	1	1
H1	0	0	1	0	0	0	0	1	0	1	0	0
H/HV/U/R	0	0	0	0	1	0	0	0	0	0	0	0
H1	0	0	0	0	0	1	0	0	0	0	0	0
H1cf	0	0	0	0	0	1	0	0	0	0	0	0
HV0	0	0	0	1	1	0	0	1	1	1	1	1
R0a	0	0	0	1	0	0	0	1	1	1	1	1
H/HV/U/R	0	0	1	0	0	0	0	0	0	0	1	0
J1c1	0	0	0	1	0	0	0	0	0	1	0	1
J2a2d1	0	0	0	1	1	1	0	1	1	1	1	1
J2a2d1	0	0	0	0	0	1	0	1	0	1	0	1
J1c2e2	0	0	0	1	0	0	0	0	0	1	1	0
T2e	0	0	1	0	0	0	0	1	1	1	1	1
T2c1d1	0	1	1	1	0	1	0	1	1	1	1	1
T2c1d1	0	0	1	0	0	0	0	1	0	0	0	0
T2c1d1	0	0	0	1	0	0	0	0	0	0	0	0
T2c1d1	0	1	0	0	0	0	0	0	0	0	0	0
T2c1d1	0	0	1	0	0	0	0	0	0	0	0	0
T1a	0	0	1	0	0	0	0	0	1	0	0	0
T1a	0	0	0	0	0	1	0	1	1	1	1	1
T2b	0	0	1	0	0	0	0	1	0	1	0	1
U2e1	0	0	1	0	0	0	0	0	0	0	0	1
U2e1	0	0	0	1	0	0	0	0	0	0	0	1
U5	0	0	1	0	0	0	0	1	1	1	1	1
U5b	0	0	1	0	0	0	0	1	1	1	1	1
U5b	1	0	0	0	0	0	0	1	0	1	1	1
U5a2a	0	0	1	0	0	0	0	0	0	1	0	0
U5a1b4	0	0	0	0	0	0	1	0	0	0	1	0
U6a1a1	1	0	1	1	0	0	0	1	1	1	0	1
U6a	0	0	1	0	0	0	0	0	0	0	0	0
U6a	0	0	1	1	0	0	0	1	1	1	1	1
U6a7	0	0	1	0	0	0	0	1	1	1	0	1
U6b1a	0	0	1	1	1	1	0	0	0	0	0	0
U6b1a	0	0	0	0	1	0	0	0	0	0	0	0
U6b1a	0	0	0	0	1	0	0	0	0	0	0	0
U6c1	0	0	1	0	0	0	0	1	1	1	1	0
U6c1	0	1	1	0	0	0	0	1	1	1	0	1
U6c	0	0	1	0	0	0	0	0	0	0	0	0
U7	0	0	0	0	0	0	1	0	0	1	0	1
K	0	0	1	0	1	0	0	1	1	1	1	1
K2a8	0	0	0	1	0	1	0	1	1	1	1	1
K2a5a1	0	0	1	0	0	0	0	1	0	1	0	0
N1b1a7	0	0	0	0	1	0	0	0	0	0	0	0
W1e1	0	0	0	0	0	1	0	0	0	1	0	1
X1a	0	0	1	0	1	1	0	0	1	1	1	1
X1a	0	0	0	0	0	1	0	0	0	1	0	0
M1	0	0	1	0	0	0	0	1	1	1	0	1
L1d	0	0	0	1	0	0	0	1	0	0	0	0
L1d1b1a	0	0	0	0	1	0	0	1	0	1	0	0
L1e2b	0	0	1	0	0	0	0	0	0	0	0	0
L1	0	0	0	1	0	0	0	0	0	0	0	0
L1b1a12	0	0	1	0	0	0	0	0	0	0	0	0
L1b1a12	0	0	1	0	0	0	0	0	0	0	0	0
L2	0	0	0	1	0	1	0	1	1	0	0	0
L2e	0	0	0	1	0	0	0	0	0	0	0	0
L2e	0	0	0	1	0	0	0	0	0	0	0	0
L1b	0	0	0	0	0	1	0	1	1	0	1	0
L1b	0	0	0	0	1	0	0	1	1	1	0	1
L1b	0	0	1	0	0	0	0	1	0	1	0	0

## Sheet: TableS3
Table S3 Match Based Distance Matrix
		LZ	FU	GC	TF	LG	LP	EH	NW	NA	IP	FR
	FU	.82	1
	GC	.86	.77	1
	TF	.87	.81	.75	1
	LG	.91	.92	.81	.64	1
	LP	.92	.85	.80	.57	.64	1
	EH	.82	.83	.91	.75	.75	.70	1
	NW	.83	.83	.40	.56	.63	.62	.87	1
	NA	.85	.81	.42	.48	.58	.57	.85	.20	1
	IP	.86	.86	.53	.53	.65	.56	.83	.18	.26	1
	FR	.81	.86	.55	.55	.63	.61	.76	.33	.27	.26	1
	IT	.80	.81	.53	.53	.63	.58	.85	.25	.23	.13	.27

## Sheet: TableS4
Table S4. Coalescent ages of the putative Canarian indigenous founder mtDNA lineages
Lineage	Sample	Number of mutations					Rho	Years ago	95% C.I.
		0	1	2	3	4
H1cf	36	14	5	10	7	0	1667	2.333	2,300 - 2,368
H1e1a	26	4	11	4	7	0	1538	2.154	2,122 - 2,185
J2a2d1a	67	13	30	16	7	1	1298	1.818	1,790 - 1,846
U6b1a	143	48	35	53	7	0	1133	1.586	1,563 - 1,609
U6c1	16	3	9	4	0	0	1063	1.488	1,463 - 1,514
X3a	7	3	3	1	0	0	0.714	999	982 - 1,024
W1e1	3	1	2	0	0	0	0.667	938	915 - 961
U5a1b4	11	4	7	0	0	0	0.636	890	868 - 912
U6b1a1	39	20	15	4	0	0	0.590	826	794 - 857
U6a*	21	13	5	3	0	0	0.524	733	705 - 760
L2e	2	1	1	0	0	0	0.500	700	650 - 750
H4a1(16362)	4	2	2	0	0	0	0.500	700	684 - 725
T2c1d2	39	29	6	2	2	0	0.410	574	542-600
L3d1b3a	3	2	1	0	0	0	0.333	468	459 - 490
T2c1d1c	26	22	3	1	0	0	0.308	431	396 - 453
L3b1a('@16124)	11	8	3	0	0	0	0.273	382	361 - 401
